# Supplementary material for: Ferroptosis-associated gene CISD2 suppresses colon cancer development by regulating tumor immune microenvironment
Source: PeerJ. 2023 Jun 5;11:e15476. doi: 10.7717/peerj.15476 (PMC10249621; doi:10.7717/peerj.15476)
Supplement: Supplemental Information 3 [file peerj-11-15476-s003.xlsx]

## Sheet: figure 7b
			CISD2
		internal reference	Gene	△CT=CTtarget-gene-Ctreference-genes	△△CT=△CTexperiment -△CTcontrol-group	amplification=2-△△CT
ID	group	β-actin	CISD2	CISD2	CISD2	CISD2
1	NC	15.6	18.92	3.31708	0	1
2	NC	15.3	19.03	3.72805	0.410964	0.752121
3	NC	15.41	18.1	2.69043	-0.626654	1.54398
4	NC	15.42	18.83	3.40743	0.0903428	0.9393
5	NC	15.52	18.65	3.13169	-0.185396	1.13713
6	NC	15.33	18.02	2.68923	-0.627855	1.54527
7	CISD2-OE	15.58	15.93	0.354604	-2.96248	7.79463
8	CISD2-OE	15.43	15.82	0.388446	-2.92864	7.61391
9	CISD2-OE	15.59	16.25	0.659443	-2.65764	6.31
10	CISD2-OE	15.3	15.71	0.408745	-2.90834	7.50753
11	CISD2-OE	15.53	15.36	-0.165336	-3.48242	11.1767
12	CISD2-OE	15.42	15.5	0.0843284	-3.23276	9.40062
13	shCISD2-1	15.44	22.14	6.702	3.38491	0.0957282
14	shCISD2-1	15.18	21.81	6.63361	3.31653	0.100375
15	shCISD2-1	15.32	21.65	6.32593	3.00884	0.124236
16	shCISD2-1	15.26	22.14	6.87611	3.55903	0.0848448
17	shCISD2-1	15.44	22.34	6.90348	3.5864	0.0832505
18	shCISD2-1	15.7	22.26	6.55989	3.24281	0.105637
19	shCISD2-2	15.18	21.32	6.14323	2.82615	0.141008
20	shCISD2-2	15.26	22.42	7.15557	3.83848	0.0699039
21	shCISD2-2	15.52	21.94	6.42363	3.10655	0.116101
22	shCISD2-2	15.35	22.27	6.92151	3.60442	0.0822168
23	shCISD2-2	15.6	22.56	6.95948	3.64239	0.0800812
24	shCISD2-2	15.68	22.59	6.90555	3.58847	0.0831311
25	FU-5	15.35	18.63	3.28395	-0.0331345	1.02323
26	FU-5	15.2	18.89	3.68566	0.368574	0.774548
27	FU-5	15.52	18.43	2.91047	-0.406612	1.32557
28	FU-5	15.62	19.15	3.52551	0.208427	0.86548
29	FU-5	15.52	18.14	2.62083	-0.69625	1.62029
30	FU-5	15.69	17.95	2.25525	-1.06183	2.08758
31	CISD2-OE+FU-5	15.58	15.8	0.222688	-3.0944	8.54095
32	CISD2-OE+FU-5	15.43	15.22	-0.208401	-3.52548	11.5153
33	CISD2-OE+FU-5	15.59	15.49	-0.0960712	-3.41315	10.6528
34	CISD2-OE+FU-5	15.3	15.2	-0.102998	-3.42008	10.704
35	CISD2-OE+FU-5	15.53	16.08	0.548677	-2.76841	6.81355
36	CISD2-OE+FU-5	15.42	15.7	0.278677	-3.03841	8.21583

## Sheet: figure 7c
	NC	CISD2-OE	FU-5	CISD2-OE+FU-5
1	56.956	46.526	31.766	22.414
2	68.105	49.22	33.767	15.867
3	58.637	42.174	38.041	18.315

## Sheet: figure 7e
	CCK8 3 days
	NC	CISD2-OE	shCISD2-1	shCISD2-2	FU-5	CISD2-OE+FU-5
1	91.451	77.034	91.622	95.116	67.978	42.826
2	106.348	85.448	106.397	97.881	67.641	48.411
3	101.162	86.685	100.909	101.187	70.561	53.202
	Percentages (％)
