# Supplementary material for: Ferroptosis-associated gene CISD2 suppresses colon cancer development by regulating tumor immune microenvironment
Source: PeerJ. 2023 Jun 5;11:e15476. doi: 10.7717/peerj.15476 (PMC10249621; doi:10.7717/peerj.15476)
Supplement: Supplemental Information 4 [file peerj-11-15476-s004.zip]

Archive with 5 entries (4 files):
- Uncropped Blots/
- Uncropped Blots/CISD2 .png
- Uncropped Blots/CISD2 Sage_优化图.png
- Uncropped Blots/GAPDH.png
- Uncropped Blots/GAPDH_优化图.png
